# Supplementary material for: Intra-Articular Injection of Adipose-Derived-MSC Exosomes and Hyaluronic Acid in Sheep Knee Osteoarthritic Models Enhances Hyaline Cartilage Regeneration
Source: Biomedicines. 2025 Dec 12;13(12):3070. doi: 10.3390/biomedicines13123070 (PMC12730780; doi:10.3390/biomedicines13123070)
Supplement: Supplementary file 1 [file biomedicines-13-03070-s001.zip]

Archive with 1 entries (1 files):
- biomedicines-3950935-Supplementary Materials.pdf
